# Supplementary material for: Photonuclear Alchemy: Obtaining Medical Isotopes of Gold from Mercury Irradiated on Electron Accelerators
Source: Molecules. 2022 Aug 28;27(17):5532. doi: 10.3390/molecules27175532 (PMC9457897; doi:10.3390/molecules27175532)
Supplement: Supplementary file 1 [file molecules-27-05532-s001.zip]

Archive with 1 entries (1 files):
- molecules-1885318-supplementary.pdf
